# Supplementary material for: NLRP3 Triggers Attenuate Lipocalin-2 Expression Independent with Inflammasome Activation
Source: Cells. 2021 Jul 2;10(7):1660. doi: 10.3390/cells10071660 (PMC8305203; doi:10.3390/cells10071660)
Supplement: Supplementary file 1 [file cells-10-01660-s001.zip]

Archive with 1 entries (1 files):
- cells-1227527-supplementary.pdf
